# Supplementary material for: Consumer Expectations for Cream Cheese: A Category Appraisal Study in the United Kingdom with Dairy and Plant-Based Variants in Various Flavours
Source: Foods. 2025 Jan 29;14(3):445. doi: 10.3390/foods14030445 (PMC11816490; doi:10.3390/foods14030445)
Supplement: Supplementary file 1 [file foods-14-00445-s001.zip]

Archive with 1 entries (1 files):
- foods-3381408-supplementary.pdf
